# Supplementary material for: The Polygenic Map of Keloid Fibroblasts Reveals Fibrosis-Associated Gene Alterations in Inflammation and Immune Responses
Source: Front Immunol. 2022 Jan 10;12:810290. doi: 10.3389/fimmu.2021.810290 (PMC8785650; doi:10.3389/fimmu.2021.810290)
Supplement: Supplementary Table S1 — Gene ontology results of 81 hub DEGs. [file Table_1.xlsx]

## Sheet: Table S1
Table S1. Gene ontology results of 81 hub DEGs
ID	Description	pvalue	geneID
GO:0002283	neutrophil activation involved in immune response	2.69145e-07	QSOX1/FAF2/PSMD3/CYBA/GALNS/TIMP2/CTSZ/HEXB/PYCARD/LPCAT1/ITGB2/GRN/PGM1
GO:0002446	neutrophil mediated immunity	3.46939e-07	QSOX1/FAF2/PSMD3/CYBA/GALNS/TIMP2/CTSZ/HEXB/PYCARD/LPCAT1/ITGB2/GRN/PGM1
GO:0050673	epithelial cell proliferation	3.21279e-06	CYBA/HOXA5/SERPINF1/ITGA4/GRN/GLUL/EFNB2/SFRP2/MMP14/MAP2K1/RUNX3
GO:0050678	regulation of epithelial cell proliferation	4.27914e-05	CYBA/HOXA5/SERPINF1/ITGA4/GRN/GLUL/EFNB2/SFRP2/RUNX3
GO:0048754	branching morphogenesis of an epithelial tube	5.19191e-05	TNC/HOXA5/HOXB7/CTSZ/SFRP2/MMP14
GO:0061138	morphogenesis of a branching epithelium	0.000154954	TNC/HOXA5/HOXB7/CTSZ/SFRP2/MMP14
GO:0060441	epithelial tube branching involved in lung morphogenesis	0.000299004	TNC/HOXA5/CTSZ
GO:0060562	epithelial tube morphogenesis	0.000535254	TNC/HOXA5/HOXB7/CTSZ/EFNB2/SFRP2/MMP14
GO:0060638	mesenchymal-epithelial cell signaling	0.000555589	TNC/HOXA5
GO:0010631	epithelial cell migration	0.00110162	SERPINF1/DPP4/ITGB2/GRN/GLUL/EFNB2/CALR
GO:0035987	endodermal cell differentiation	0.00110228	ITGA4/ITGB2/MMP14
GO:0090132	epithelium migration	0.00115668	SERPINF1/DPP4/ITGB2/GRN/GLUL/EFNB2/CALR
GO:0042340	keratan sulfate catabolic process	0.0012943	GALNS/HEXB
GO:0002532	production of molecular mediator involved in inflammatory response	0.00424486	PYCARD/GRN/IL17RA
GO:0050680	negative regulation of epithelial cell proliferation	0.00638634	SERPINF1/EFNB2/SFRP2/RUNX3
GO:0010719	negative regulation of epithelial to mesenchymal transition	0.00917404	TBX5/SFRP2
GO:0042339	keratan sulfate metabolic process	0.00973748	GALNS/HEXB
GO:0060428	lung epithelium development	0.010316	HOXA5/MAP2K1
GO:0050679	positive regulation of epithelial cell proliferation	0.012648	CYBA/ITGA4/GRN/GLUL
GO:0045088	regulation of innate immune response	0.0146545	PSMD3/CYBA/PYCARD/HSP90B1/ITGB2/GRN
GO:0002218	activation of innate immune response	0.0147906	PSMD3/CYBA/PYCARD/HSP90B1/ITGB2
GO:0002067	glandular epithelial cell differentiation	0.0176314	HOXA5/RHEB
GO:1900015	regulation of cytokine production involved in inflammatory response	0.0183794	PYCARD/IL17RA
GO:0002534	cytokine production involved in inflammatory response	0.0207023	PYCARD/IL17RA
GO:0002269	leukocyte activation involved in inflammatory response	0.0215025	ITGB2/GRN
GO:0150077	regulation of neuroinflammatory response	0.0223154	ITGB2/GRN
GO:0060481	lobar bronchus epithelium development	0.0224082	HOXA5
GO:0060266	negative regulation of respiratory burst involved in inflammatory response	0.0224082	GRN
GO:1900226	negative regulation of NLRP3 inflammasome complex assembly	0.0224082	SIRT2
GO:0002066	columnar/cuboidal epithelial cell development	0.0256917	HOXA5/RHEB
GO:0060770	negative regulation of epithelial cell proliferation involved in prostate gland development	0.02683	SERPINF1
GO:0060264	regulation of respiratory burst involved in inflammatory response	0.02683	GRN
GO:0106014	regulation of inflammatory response to wounding	0.02683	GRN
GO:0045089	positive regulation of innate immune response	0.0269456	PSMD3/CYBA/PYCARD/HSP90B1/ITGB2
GO:0071774	response to fibroblast growth factor	0.0280243	TNC/CXCL8/FGFR3
GO:0002069	columnar/cuboidal epithelial cell maturation	0.031232	HOXA5
GO:0042661	regulation of mesodermal cell fate specification	0.031232	SFRP2
GO:0002536	respiratory burst involved in inflammatory response	0.031232	GRN
GO:0050729	positive regulation of inflammatory response	0.0321312	ITGB2/GRN/IL17RA
GO:0060502	epithelial cell proliferation involved in lung morphogenesis	0.0399771	MAP2K1
GO:0060768	regulation of epithelial cell proliferation involved in prostate gland development	0.0399771	SERPINF1
GO:1905770	regulation of mesodermal cell differentiation	0.0399771	SFRP2
GO:0050728	negative regulation of inflammatory response	0.0418438	SERPINF1/PYCARD/GRN
GO:0010632	regulation of epithelial cell migration	0.0442664	SERPINF1/GRN/GLUL/CALR
GO:0060767	epithelial cell proliferation involved in prostate gland development	0.0443204	SERPINF1
GO:0002758	innate immune response-activating signal transduction	0.0461202	PSMD3/CYBA/HSP90B1/ITGB2
GO:0150076	neuroinflammatory response	0.0464112	ITGB2/GRN
GO:0072537	fibroblast activation	0.0486442	IL17RA
GO:1905330	regulation of morphogenesis of an epithelium	0.0488289	PSMD3/HOXB7/SFRP2
