# Supplementary material for: The Polygenic Map of Keloid Fibroblasts Reveals Fibrosis-Associated Gene Alterations in Inflammation and Immune Responses
Source: Front Immunol. 2022 Jan 10;12:810290. doi: 10.3389/fimmu.2021.810290 (PMC8785650; doi:10.3389/fimmu.2021.810290)
Supplement: Supplementary Table S2 — KEGG pathway analysis results of 81 hub DEGs. [file Table_2.xlsx]

## Sheet: Table S2
Table S2. KEGG pathway analysis results of 81 hub DEGs
ID	Description	pvalue	geneID
R-HSA-6798695	Neutrophil degranulation	3.68005e-06	QSOX1/FAF2/PSMD3/CYBA/GALNS/TIMP2/CTSZ/HEXB/PYCARD/LPCAT1/ITGB2/GRN/PGM1
R-HSA-8949275	RUNX3 Regulates Immune Response and Cell Migration	0.000511723	ITGA4/RUNX3
R-HSA-70614	Amino acid synthesis and interconversion (transamination)	0.00104452	GLUD1/GLUL/ALDH18A1
R-HSA-2206281	Mucopolysaccharidoses	0.00184074	GALNS/NAGLU
R-HSA-381033	ATF6 (ATF6-alpha) activates chaperones	0.00220046	HSP90B1/CALR
R-HSA-1660662	Glycosphingolipid metabolism	0.00251903	GALC/HEXB/UGCG
R-HSA-2022857	Keratan sulfate degradation	0.00259063	GALNS/HEXB
R-HSA-8957275	Post-translational protein phosphorylation	0.00380311	QSOX1/TNC/MFGE8/HSP90B1
R-HSA-3000480	Scavenging by Class A Receptors	0.00555088	HSP90B1/CALR
R-HSA-3928664	Ephrin signaling	0.00555088	EFNB2/EPHB2
R-HSA-449147	Signaling by Interleukins	0.00578976	PSMD3/CXCL8/CSF2RB/HSP90B1/MEF2A/ITGB2/MAP2K1/IL17RA
R-HSA-381426	Regulation of Insulin-like Growth Factor (IGF) transport and uptake by Insulin-like Growth Factor Binding Proteins (IGFBPs)	0.00638233	QSOX1/TNC/MFGE8/HSP90B1
R-HSA-448424	Interleukin-17 signaling	0.00887397	MEF2A/MAP2K1/IL17RA
R-HSA-201681	TCF dependent signaling in response to WNT	0.0121955	PSMD3/HDAC1/H2AFV/SFRP2/RUNX3
R-HSA-168898	Toll-like Receptor Cascades	0.0133564	HSP90B1/MEF2A/ITGB2/MAP2K1
R-HSA-216083	Integrin cell surface interactions	0.0139195	TNC/ITGA4/ITGB2
R-HSA-5339562	Uptake and actions of bacterial toxins	0.0144214	CD9/MAP2K1
R-HSA-428157	Sphingolipid metabolism	0.0157397	GALC/HEXB/UGCG
R-HSA-1592389	Activation of Matrix Metalloproteinases	0.0162516	TIMP2/MMP14
R-HSA-201722	Formation of the beta-catenin:TCF transactivating complex	0.0166979	HDAC1/H2AFV/RUNX3
R-HSA-1632852	Macroautophagy	0.017189	CHMP4B/TOMM7/RHEB
R-HSA-381119	Unfolded Protein Response (UPR)	0.017189	CXCL8/HSP90B1/CALR
R-HSA-1638074	Keratan sulfate/keratin metabolism	0.017202	GALNS/HEXB
R-HSA-5663084	Diseases of carbohydrate metabolism	0.017202	GALNS/NAGLU
R-HSA-8878159	Transcriptional regulation by RUNX3	0.0192342	PSMD3/ITGA4/RUNX3
R-HSA-3700989	Transcriptional Regulation by TP53	0.0207213	DDB2/DAXX/HDAC1/SUPT4H1/RHEB/GADD45A
R-HSA-1236975	Antigen processing-Cross presentation	0.0208529	PSMD3/CYBA/CALR
R-HSA-5668914	Diseases of metabolism	0.0237129	GALNS/CSF2RB/NAGLU
R-HSA-5663205	Infectious disease	0.0255348	CHMP4B/PSMD3/CD9/SUPT4H1/MAP2K1/CALR
R-HSA-2173782	Binding and Uptake of Ligands by Scavenger Receptors	0.0256144	HSP90B1/CALR
R-HSA-3928662	EPHB-mediated forward signaling	0.0256144	EFNB2/EPHB2
R-HSA-6785807	Interleukin-4 and Interleukin-13 signaling	0.0261469	CXCL8/HSP90B1/ITGB2
R-HSA-8849473	PTK6 Expression	0.0293194	EPAS1
R-HSA-8952158	RUNX3 regulates BCL2L11 (BIM) transcription	0.0293194	RUNX3
R-HSA-1474244	Extracellular matrix organization	0.032683	TNC/TIMP2/ITGA4/ITGB2/MMP14
R-HSA-380108	Chemokine receptors bind chemokines	0.0328072	CXCL8/CXCL3
R-HSA-1300645	Acrosome Reaction and Sperm:Oocyte Membrane Binding	0.0350809	CD9
R-HSA-176417	Phosphorylation of Emi1	0.0350809	CDC20
R-HSA-193670	p75NTR negatively regulates cell cycle via SC1	0.0350809	HDAC1
R-HSA-3000484	Scavenging by Class F Receptors	0.0350809	CALR
R-HSA-5336415	Uptake and function of diphtheria toxin	0.0350809	CD9
R-HSA-5660668	CLEC7A/inflammasome pathway	0.0350809	PYCARD
R-HSA-5674499	Negative feedback regulation of MAPK pathway	0.0350809	MAP2K1
R-HSA-5617472	Activation of anterior HOX genes in hindbrain development during early embryogenesis	0.0356835	HOXC4/H2AFV/HOXA4
R-HSA-5619507	Activation of HOX genes during differentiation	0.0356835	HOXC4/H2AFV/HOXA4
R-HSA-3928665	EPH-ephrin mediated repulsion of cells	0.0366665	EFNB2/EPHB2
R-HSA-1630316	Glycosaminoglycan metabolism	0.037174	GALNS/HEXB/NAGLU
R-HSA-190371	FGFR3b ligand binding and activation	0.0408088	FGFR3
R-HSA-8941855	RUNX3 regulates CDKN1A transcription	0.0408088	RUNX3
R-HSA-114608	Platelet degranulation	0.0410388	QSOX1/ISLR/CD9
R-HSA-166016	Toll Like Receptor 4 (TLR4) Cascade	0.0410388	MEF2A/ITGB2/MAP2K1
R-HSA-2262752	Cellular responses to stress	0.0410994	PSMD3/CYBA/CXCL8/HSPB8/H2AFV/EPAS1
R-HSA-174113	SCF-beta-TrCP mediated degradation of Emi1	0.042069	PSMD3/CDC20
R-HSA-8941858	Regulation of RUNX3 expression and activity	0.042069	PSMD3/RUNX3
R-HSA-69206	G1/S Transition	0.0426397	PSMD3/HDAC1/CKS1B
R-HSA-195258	RHO GTPase Effectors	0.0441667	CYBA/CENPA/CDC20/H2AFV/RHPN2
R-HSA-76005	Response to elevated platelet cytosolic Ca2+	0.0450995	QSOX1/ISLR/CD9
R-HSA-195721	Signaling by WNT	0.0456304	PSMD3/HDAC1/H2AFV/SFRP2/RUNX3
R-HSA-1236973	Cross-presentation of particulate exogenous antigens (phagosomes)	0.0465032	CYBA
R-HSA-4411364	Binding of TCF/LEF:CTNNB1 to target gene promoters	0.0465032	RUNX3
R-HSA-446210	Synthesis of UDP-N-acetyl-glucosamine	0.0465032	GNPNAT1
R-HSA-5688849	Defective CSF2RB causes pulmonary surfactant metabolism dysfunction 5 (SMDP5)	0.0465032	CSF2RB
R-HSA-5688890	Defective CSF2RA causes pulmonary surfactant metabolism dysfunction 4 (SMDP4)	0.0465032	CSF2RB
R-HSA-8951430	RUNX3 regulates WNT signaling	0.0465032	RUNX3
R-HSA-8951671	RUNX3 regulates YAP1-mediated transcription	0.0465032	RUNX3
R-HSA-9022702	MECP2 regulates transcription of neuronal ligands	0.0465032	HDAC1
R-HSA-187577	SCF(Skp2)-mediated degradation of p27/p21	0.0492119	PSMD3/CKS1B
