# Supplementary material for: The Polygenic Map of Keloid Fibroblasts Reveals Fibrosis-Associated Gene Alterations in Inflammation and Immune Responses
Source: Front Immunol. 2022 Jan 10;12:810290. doi: 10.3389/fimmu.2021.810290 (PMC8785650; doi:10.3389/fimmu.2021.810290)
Supplement: Supplementary Table S5 — Antibody list for Mass Cytometry. [file Table_5.xlsx]

## Sheet: Table S5
Table S5. Antibody list for Mass Cytometry
Antibody	Clone	Cat. No.	Company	Host
ICOS	EPR23289-152	ab233554	Abcam	Rabbit monoclonal
CD19	BU12	ab254170	Abcam	Mouse monoclonal
CCR5	EPR23449-327	ab254377	Abcam	Rabbit monoclonal
CD4	SP35	ab101530	Abcam	Rabbit monoclonal
CD20	rIGEL/773	ab219329	Abcam	Mouse monoclonal
CCR4	EPR23502-85	ab254376	Abcam	Rabbit monoclonal
CD14	EPR3652	ab133503	Abcam	Rabbit monoclonal
CD45	EP322Y	ab40763	Abcam	Rabbit monoclonal
CD33	WM53	ab30371	Abcam	Mouse monoclonal
CCR7	3D12	ab155382	Abcam	Mouse monoclonal
HLA-DR	TAL 1B5	ab20181	Abcam	Mouse monoclonal
CD45RA	4KB5	ab755	Abcam	Mouse monoclonal
CD45RO	T200/797	ab216024	Abcam	Mouse monoclonal
CD8	MEM-31	ab28090	Abcam	Biotin Mouse monoclonal
CD3	SP7	ab16669	Abcam	Rabbit monoclonal
CXCR5	EPR23463-30	ab254415	Abcam	Rabbit monoclonal
PD-1	NAT105	ab52587	Abcam	Mouse monoclonal
CD56	EPR21827	ab220360	Abcam	Rabbit monoclonal
